# Supplementary material for: C-di-AMP Is a Second Messenger in Corynebacterium glutamicum That Regulates Expression of a Cell Wall-Related Peptidase via a Riboswitch
Source: Microorganisms. 2023 Jan 23;11(2):296. doi: 10.3390/microorganisms11020296 (PMC9960051; doi:10.3390/microorganisms11020296)
Supplement: Supplementary file 1 [file microorganisms-11-00296-s001.zip]

Archive with 1 entries (1 files):
- microorganisms-2141523-supplementary.pdf
